# Supplementary material for: A natural allele of OsMS1 responds to temperature changes and confers thermosensitive genic male sterility
Source: Nat Commun. 2022 Apr 19;13:2055. doi: 10.1038/s41467-022-29648-z (PMC9018702; doi:10.1038/s41467-022-29648-z)
Supplement: Supplementary file 3 — Supplementary Data 1 [file 41467_2022_29648_MOESM3_ESM.xlsx]

## Sheet: Primer names
Supplementary Data 1. Primers used in this study
Primer names	Primer sequences (5’-3’)	Application
RM6235-F	CGAGACGCAACGTTAGGAGAGC	SSR marker for mapping OsMS1wenmin1
RM6235-R	CTTCCTCTCATCGATCGAACACC
RM24453-F	GCTGACACTCTGGAACTGGAAGG	SSR marker for mapping OsMS1wenmin1
RM24453-R	GGCCACTGCTAATTGTCTCAGG
RM7048-F	CAACCCCTAATTTCACGCTC	SSR marker for mapping OsMS1wenmin1
RM7048-R	GACTTCACTGGCACTGGATG
RM3600-F	TGCCCACACATGATGAGC	SSR marker for mapping OsMS1wenmin1
RM3600-R	AACGGGCAAGAGATCTTCTG
A09-13F	ACAGCCCTGTTCGTTTTAGC	InDel marker for mapping OsMS1wenmin1
A09-13R	GGTGCCCTATTCCAAGTTGT
A09-37 F	GCACCTGTCGTGCTTCAG	CAPS marker for identification of OsMS1wenmin1 and RT-PCR for detecting OsMS1
A09-37 R	GACATGATGCCCCGGTAGT
gOsMS1-F	CGCTCTAGAACTAGTGTGGGACATTTCTGGTCTGG	gOsMS1 for genomic complementation assay
gOsMS1-R	GGATCCCCGGGTACCGGGACACAGGACAAATGGAG
pOsMS1-OsMS1-F	CCGTTTTCACCATGGGTGGGACATTTCTGGTCTGG	pOsMS1-OsMS1-GUS/pOsMS1-OsMS1wenmin1-GUS for endogenous protein assay
pOsMS1-OsMS1-R	GAGTCGAGGCGCGCCGGCCGGCCGGCCGGACGG
pOsMS1-OsMS1-MIX-F	CGCCGTCCGGCCGGCCGGCCATGGCGCCTAAGATGGTGAT
pOsMS1-OsMS1-MIX-R	ATCACCATCTTAGGCGCCATGGCCGGCCGGCCGGACGGCG
GFP-OsMS1-F	TATACAAAGGCGCGCCAATGGCGCCTAAGATGGTGAT	35S:GFP-OsMS1 or 35S:GFP-OsMS1wenmin1 for subcellular localization, Co-IP assay and ChIP assay
GFP-OsMS1-R	GGGGAAATTCGAGCTCCTAACAGTTGAAGGACGGGA
MYC-OsMS1-F	TTGAATTCGGTACCCATGGCGCCTAAGATGGTGAT	35S:MYC-OsMS1 for ChIP assay
MYC-OsMS1-R	GCTACGTAGGATCCACTAACAGTTGAAGGACGGGA
GFP-TDR-F	TATACAAAGGCGCGCCAATGGGAAGAGGAGACCACCT	35S:GFP-TDR for ChIP assay
GFP-TDR-R	GGGGAAATTCGAGCTCTCAATCAAACGCGAGGTAAT
MYC-TDR-F	TTGAATTCGGTACCCATGGGAAGAGGAGACCACCT	35S:MYC-TDR for Co-IP experiment and ChIP assay
MYC-TDR-R	GCTACGTAGGATCCATCAATCAAACGCGAGGTAAT
FLAG-OsMS1-F	GCTGGATCCGAATTCATGGCGCCTAAGATGGTGAT	FLAG-OsMS1 for in vitro histone pull-down assay
FLAG-OsMS1-R	GTGGTGGTGCTCGAGACAGTTGAAGGACGGGAACGA
GST-OsMS1-F	CTGGTTCCGCGTGGATCCATGGCGCCTAAGATGGTGATCA	GST-OsMS1 for in vitro pull-down assay
GST-OsMS1-R	CGGCCGCTCGAGTCGACCCTAACAGTTGAAGGACGGGAA
GST-OsMS1C-F	CTGGTTCCGCGTGGATCCATGGACTGCGCGTGCGGCGCGGT	GST-OsMS1626-683 for in vitro histone pull-down assay
GST-OsMS1C-R	Same as GST-OsMS1-R
FLAG-GST-F	GCTGGATCCGAATTCATGTCCCCTATACTAGGTTA	FLAG-GST for in vitro histone pull-down assay
FLAG-GST-R	GTGGTGGTGCTCGAGCTATCAGTCACGATGCGGCCGCT
Cluc-TDR-F	GGGGCGGTACCCGGGGATCCATGGGAAGAGGAGACCACCT	Cluc-TDR for LCI assay
Cluc-TDR-R	CGAAAGCTCTGCAGGTCGACTCAATCAAACGCGAGGTAAT
Cluc-H4-F	GGGGCGGTACCCGGGGATCCATGTCGGGCCGTGGCAAGGG	Cluc-H4 for LCI assay
Cluc-H4-R	CGAAAGCTCTGCAGGTCGACTCAGCCGCCGAAGCCGTAGA
FLAG-TDR-F	GCTGGATCCGAATTCATGGGAAGAGGAGACCACCT	FLAG-TDR for Pull-down assay
FLAG-TDR-R	GTGGTGGTGCTCGAGTCAATCAAACGCGAGGTAAT
MBP-OsMS1-F	TCAGAATTCGGATCCATGGCGCCTAAGATGGTGATCA	MBP-OsMS1/MBP-OsMS1wenmin1 for EMSA assay
MBP-OsMS1-R	TGCCTGCAGGTCGACCTAACAGTTGAAGGACGGGAA
MBP-TDR-F	TCAGAATTCGGATCCATGGGAAGAGGAGACCACCT	MBP-TDR for EMSA assay
MBP-TDR-R	TGCCTGCAGGTCGACTCAATCAAACGCGAGGTAAT
BD-OsMS1-F	TGGCCATGGAGGCCGAATTCATGGCGCCTAAGATGGTGAT	BD-OsMS1/BD-OsMS1wenmin1 for transcriptional activity assay
BD-OsMS1-R	TGCAGGTCGACGGATCCCCTAACAGTTGAAGGACGGGAA
BD-OsMS1(1-625)-F	Same as BD-OsMS1-F	BD-OsMS11-625 for transcriptional activity assay
BD-OsMS1(1-625)-R	TGCAGGTCGACGGATCCCTTAGTCCACGACGCGCTCGCC
BD-OsMS1(626-683)-F	TGGCCATGGAGGCCGAATTCTGCGCGTGCGGCGCGGTGGA	BD-OsMS1626-683 for transcriptional activity assay
BD-OsMS1(626-683)-R	Same as BD-OsMS1-R
OsMS1(L304305AA)-F	CTCGGCGACGCCGCCCGCTTCATG	OsMS1L304305AA for transcriptional activity assay
OsMS1(L304305AA)-R	CATGAAGCGGGCGGCGTCGCCGAG
AD-TDR-F	GAGGCCAGTGAATTCATGGGAAGAGGAGACCACCT	AD-TDR for transcriptional activity assay
AD-TDR-R	AGCTCGATGGATCCCTCAATCAAACGCGAGGTAAT
BD-GFP-OsMS1-F	GAGGCCGAATTCATGAGTAAAGGAGAAGAAC	BD-GFP-OsMS1 /BD-GFP-OsMS1wenmin1 for transcriptional activity assay
BD-GFP-OsMS1-R	Same as BD-OsMS1-R
BD-GFP-F	Same as BD-GFP-OsMS1-F	BD-GFP for transcriptional activity assay
BD-GFP-R	TCGACGGATCCCTCATGGCGCGCCTTTGTATAGTTC
pGreenII 0800-OsMS1-LUC-F	GAATTGGGTACCGGTCAACATGGTGGAGCACGA	35S:OsMS1/OsMS1wenmin1-luciferase for protein stability assay
pGreenII 0800-OsMS1-LUC-R	ACTAGTGGATCCACAGTTGAAGGACGGGAA
pGreenII 0800-TDR-LUC-F	Same as pGreenII 0800-OsMS1-LUC-F	35S:TDR-luciferase for protein stability assay
pGreenII 0800-TDR-LUC-R	ACTAGTGGATCCATCAAACGCGAGGTAATGCAG
TDR-YN-F	CAAGAGACAGGATCCATGGGAAGAGGAGACCACCT	TDR-YN for BiFC assay
TDR-YN-R	CTTGTCGGCGGATCCATCAAACGCGAGGTAATGCAG
OsMS1-YC-F	CAAGAGACAGGATCCATGGCGCCTAAGATGGTGAT	OsMS1-YC or OsMS1wenmin1-YC for BiFC assay
OsMS1-YC-R	TGCTCACCATGGATCCACAGTTGAAGGACGGGAACG
H4-YN-F	CAAGAGACAGGATCCATGTCGGGCCGTGGCAAGGG	H4-YN for BiFC assay
H4-YN-R	CTTGTCGGCGGATCCAGCCGCCGAAGCCGTAGA
ACTIN-F	TGCTATGTACGTCGCCATCCAG	qPCR and RT-PCR for detecting ACTIN
ACTIN-R	AATGAGTAACCACGCTCCGTCA
OsMS1-qPCR-F	GACCTCTGGGACCGCATTTG	qPCR for detecting OsMS1
OsMS1-qPCR-R	CTCAGCTCCATGTGGCCCTT
OsMS1-FLAG-qPCR-F	CACGTCTTCCTCTGCAGCC	qPCR for detecting OsMS1/OsMS1wenmin1-FLAG
OsMS1-FLAG-qPCR-R	CTTTGTCATCGTCGTCCTTG
TDR-qPCR-F	CAGCAGTGAGCTTGAAGCAC	qPCR and RT-PCR for detecting TDR
TDR-qPCR-R	ATATCTCGACGCGAAGAGCT
EAT1-qPCR-F	AAGGCCAACTCTCTGCTTCA	qPCR for detecting EAT1
EAT1-qPCR-R	CCACTGCACATGCATAAACC
C6-qPCR-F	GTTCTTCAAGGACAAGGCGG	qPCR for detecting C6
C6-qPCR-R	CGGCACACCACCTTTCTCGT
CP1-qPCR-F	CTGCAAGGATCACTCCACCT	qPCR for detecting CP1
CP1-qPCR-R	AAAGAGATTGAATCAGGTTGTTCC
EAT1-ChIP-P1-F	TGCGTATCGTGGTCATCTGT	ChIP-qPCR for detecting fragment P1
EAT1-ChIP-P1-R	GCAGTGTGCACTCTTCTTGG
EAT1-ChIP-P2-F	ATGTAACGGCTTGCTGCTGT	ChIP-qPCR for detecting fragment P2
EAT1-ChIP-P2-R	CCAGATTGAGATAACATGATCAAA
pEAT1-P1-F	GCGTATCGTGGTCATCTGTCTATTTTACATGCACTTGTAGCTGGATAAA	unlabelled fragment in EMSA assay for detecting fragment P1
pEAT1-P1-R	TTTATCCAGCTACAAGTGCATGTAAAATAGACAGATGACCACGATACGC
pEAT1-BIO-P1-F	GCGTATCGTGGTCATCTGTCTATTTTACATGCACTTGTAGCTGGATAAA	Biotin labelled fragment in EMSA assay for detecting fragment P1
pEAT1-BIO-P1-R	TTTATCCAGCTACAAGTGCATGTAAAATAGACAGATGACCACGATACGC
pEAT1-BIO-P1m-F	GCGTATCGTGGTTGTCGTTCTATTTTACATGAGCTGTTAGCTGGATAAA	Biotin labelled mutant fragment in EMSA assay for detecting fragment P1
pEAT1-BIO-P1m-R	TTTATCCAGCTAACAGCTCATGTAAAATAGAACGACAACCACGATACGC
EAT1-MNase-F	TGCGTATCGTGGTCATCTGT	qPCR for MNase digestion assay
EAT1-MNase-R	TGCTGCAGTTATGCTTTGAGA
