# Supplementary material for: A natural allele of OsMS1 responds to temperature changes and confers thermosensitive genic male sterility
Source: Nat Commun. 2022 Apr 19;13:2055. doi: 10.1038/s41467-022-29648-z (PMC9018702; doi:10.1038/s41467-022-29648-z)
Supplement: Supplementary file 5 — Source data [file 41467_2022_29648_MOESM5_ESM.xlsx]

## Sheet: Fig1
	Fig. 1b
		22°C				23°C				25°C				27°C				29°C
		ZJ1	Tian1S	ZJ1-wenmin1		ZJ1	Tian1S	ZJ1-wenmin1		ZJ1	Tian1S	ZJ1-wenmin1		ZJ1	Tian1S	ZJ1-wenmin1		ZJ1	Tian1S	ZJ1-wenmin1
		97.9592	100	98.913		100	80.9524	68.75		98.7342	29.5455	0		100	0	0		100	0	0
		98.2143	100	98.75		100	81.579	64.2857		100	30.7692	0		98.5507	0	0		100	0	0
		100	100	98.9691		100	83.5443	71.2121		100	30.303	0		100	0	0		98.2456	0	0
		100	100	100		98.8372	83.6066	74.2857		100	25	0		100	0	0		100	0	0
		100	100	98.9362		100	82.5397	72.8571		100	33.3333	0		100	0	0		100	0	0
		100	99.0099	100		98.6667	90.7407	72		100	33.3333	1.88679		97.9167	0	0		98.3871	0	0
		100	100	100		98.7805	89.5833	75		98.6842	28.7356	1.88679		100	0	0		98.6301	0	0
		100	100	98.9474		98.5507	89.5833	63.2184		100	34.6154	3.22581		98.4375	0	0		100	0	0
		100	100	100		100	81.579	60.7143		100	27.2727	2.7027		98	0	0		100	0	0
		98.5075	100	100		100	84.4828	64.2857		97.1698	29.6296	2.17391		100	0	0		100	0	0
	Mean	99.47	99.9	99.45		99.48	84.82	68.66		99.46	30.25			99.29	0	0		99.53	0	0
	s.e.m.	0.2739	0.09901	0.1837		0.2121	0.178	1.627		0.3058	0.9306			0.2953	0	0		0.2429	0	0
	P value		0.1545	0.9606			4x10-10	1x10-10			1x10-10	1x10-10			1x10-10	1x10-10			1x10-10	1x10-10
			n.s.	n.s.			***	***			***	***			***	***			***	***

## Sheet: Fig3
	Fig. 3d
	Temperatures	22°C			30°C
		OsMS1	OsMS1wenmin1		OsMS1	OsMS1wenmin1
		16.0968	0.818052		3.19405	0
		18.3747	1.563		1.4233	0
		8.36951	2.91799		1.78002	0
		4.29566	2.50807		3.54776	0
		8.1826	1.86563		0.681945	0
		14.6368	0.675348		2.05227	0
	Mean	11.66	1.725		2.113	0
	s.e.m.	2.242	0.3655		0.4422	0
	P value		0.0014		0.0019	0.0004
			**		**	***
	Fig. 3f
	Temperatures	22°C			30°C
		OsMS1	OsMS1wenmin1		OsMS1	OsMS1wenmin1
		4.46825	4.64357		0.897308	0.0862954
		3.93877	4.38435		1.22594	0.123264
		4.28325	4.10636		1.08209	0.197537
	Mean	4.23	4.378		1.068	0.1357
	s.e.m.	0.1551	0.1551		0.09511	0.03271
	P value		0.5369			0.0008
			n.s.			***
	Fig. 3g
	Temperatures	22°C			30°C
		OsMS1	OsMS1wenmin1		OsMS1	OsMS1wenmin1
		1.09799	1.20367		0.870469	0.882053
		0.927361	1.15801		1.19232	1.33216
		0.974651	0.866932		1.08894	1.17568
	Mean	1	1.076		1.051	1.13
	s.e.m.	0.05086	0.1055		0.09487	0.1319
	P value		0.5507			0.6507
			n.s.			n.s.
	Fig. 3i (right)
	Temperatures	22°C	30°C
		1.05364	0.402214
		0.781312	0.540661
		1.16505	0.558111
	Mean	1	0.5003
	s.e.m.	0.114	0.04932
	P value		0.0158
			*
	Fig. 3j(right)
	Temperatures	22°C	30°C
		1.05587	0.123176
		0.911652	0.131299
		1.03248	0.190707
	Mean	1	0.1484
	s.e.m.	0.04469	0.02129
	P value		6.7x10-5
			***
					Fig. 3i (right)			Fig. 3j (right)
					22°C	30°C		22°C	30°C
	OsMS1wenmin1				1.05364	0.402214		1.05587	0.123176
	0.882053				0.781312	0.540661		0.911652	0.131299
	1.33216				1.16505	0.558111		1.03248	0.190707
	1.17568
				Mean	1	0.5003		1	0.1484
	1.13			s.e.m.	0.114	0.04932		0.04469	0.02129
	0.1319
				P value		0.0158			6.7x10-5
	0.6507					*			***
	n.s.

## Sheet: Fig4
	Fig. 4c
		OsMS1-Nluc+Cluc-TDR				OsMS1wenmin1-Nluc+Cluc-TDR
	Temperatures	22°C	26°C	30°C		22°C	26°C	30°C
		5193	2122	1013		398	184	88
		4129	1921	795		690	120	50
		4560	2367	628		446	129	60
		3368	1836	813		550	136	88
		4881	1952	694		844	122	152
		5488	3086	1157		546	198	88
		4128	2791	1543		790	164	44
		6224	1994	1266		1123	215	104
		3216	2304	784		664	294	80
		3682	1824	695		572	147	30
		5123	2560	881		568	148	46
		4553	2011	1168		713	112	88
	Mean	4545	2231	953.1		658.7	164.1	76.5
	s.e.m.	258.5	116.4	80.49		56.71	15.08	9.583
	P value		4.19x10-8	1x10-10			2.46x10-8	1x10-10
			***	***			***	***

## Sheet: Fig5
	Fig. 5d
		EAT1-P1					EAT1-P2
		MYC	MYC-OsMS1	MYC-TDR	MYC-TDR+GFP-OsMS1		MYC	MYC-OsMS1	MYC-TDR	MYC-TDR+GFP-OsMS1
		0.046	0.046	0.35	0.49		0.036	0.039	0.045	0.024
		0.028	0.043	0.33	0.54		0.017	0.021	0.016	0.041
		0.037	0.028	0.29	0.45		0.039	0.043	0.041	0.023
	Mean	0.037	0.039	0.32	0.49
	s.e.m.	0.0052	0.0056	0.018	0.026
	P value		0.8058	9.93x10-5	6.72x10-5
	Fig. 5e
		EAT1-P1
		MYC	MYC-TDR	MYC-TDR+GFP-OsMS1	MYC-TDR+GFP-OsMS1wenmin1
		0.042	0.36	0.57	0.42
		0.036	0.35	0.55	0.46
		0.029	0.31	0.51	0.43
	Mean	0.036	0.34	0.54	0.44
	s.e.m.	0.0036	0.0016	0.018	0.012
	P value		4.2x10-5	9.47x10-6	5.8x10-6
	Fig. 5f
		EAT1-P1					EAT1-P2
		pOsMS1:OsMS1-FLAG 22°C	pOsMS1:OsMS1-FLAG 30°C	pOsMS1:OsMS1wenmin1-FLAG 22°C	pOsMS1:OsMS1wenmin1-FLAG 30°C		pOsMS1:OsMS1-FLAG 22°C	pOsMS1:OsMS1-FLAG 30°C	pOsMS1:OsMS1wenmin1-FLAG 22°C	pOsMS1:OsMS1wenmin1-FLAG 30°C
		0.0128	0.00376	0.00242	0.000213		0.00036	0.00039	0.00045	0.00024
		0.0197	0.00481	0.00293	0.000118		0.00017	0.00021	0.00016	0.00041
		0.0176	0.00314	0.00187	0.000192		0.00039	0.00043	0.00041	0.00023
	Mean	0.0167	0.0039	0.0024	0.00017		0.00031	0.00034	0.00034	0.00029
	s.e.m.	0.00204	0.00049	0.00031	2.88x10-5		6.89x10-5	6.77x10-5	9.07x10-5	5.84x10-5
	P value		0.0037	0.0023	0.0013			0.7234	0.7843	0.8898
	Fig. 5g
		22°C		30°C
		pOsMS1:OsMS1-FLAG	pOsMS1:OsMS1wenmin1-FLAG	pOsMS1:OsMS1-FLAG	pOsMS1:OsMS1wenmin1-FLAG
		1.05572	0.835	1.316	1.338
		0.765396	1.234	0.752	0.869
		1.17889	1.173	0.912	1.137
	Mean	1	1.08	0.99	1.11
	s.e.m.	0.12	0.12	0.17	0.14
	P value		0.6778	0.9759	0.5649
	Fig. 5h
		22°C		30°C
		ZJ1	ZJ1-wenmin1	ZJ1	ZJ1-wenmin1
		1.0939	0.832	0.882	0.3021
		0.9135	0.9607	1.0272	0.1895
		0.9927	1.0412	0.7838	0.2473
	Mean	1	0.94	0.898	0.25
	s.e.m.	0.05	0.06	0.07	0.078
	P value		0.5279		0.0011

## Sheet: Supplementary Fig 1
	Supplementary Fig 1c
		PA64	Tian1S	Tian1S♀ x PA64♂ F1
		99.4413	0	99.2248
		99.3902	0	100
		99.4083	0	99.4382
		99.4872	0	99.177
		98.8095	0	98.6842
		100	0	98.8764
		100	0	100
		98.8372	0	99.6078
		100	0	99.4444
		100	0	99.0654
	Mean	99.54	0	99.35
	s.e.m.	0.146	0	0.138
	P value		1x10-10	0.3689

## Sheet: Supplementary Fig 3
	Supplementary Fig. 3a
		S7			S8			S9			S10			S11
		ZJ1	ZJ1-wenmin1		ZJ1	ZJ1-wenmin1		ZJ1	ZJ1-wenmin1		ZJ1	ZJ1-wenmin1		ZJ1	ZJ1-wenmin1
		0.00338491	0.00340845		0.213159	0.206374		0.983957	0.981686		0.0209535	0.0305362		0.00425488	0.00514243
		0.00492157	0.00472108		0.147624	0.155322		1.16205	1.02337		0.026522	0.0269544		0.0054231	0.00351238
		0.00553705	0.00614374		0.174343	0.109071		1.05458	0.928731		0.0319804	0.0233031		0.00686432	0.00673861
	Mean	0.0046	0.0048		0.1784	0.1569		1.0669	0.9779		0.0265	0.0269		0.0055	0.0051
	s.e.m.	0.0006	0.0008		0.019	0.0281		0.0518	0.0274		0.0032	0.0021		0.0008	0.0009
	P value		0.894			0.5616			0.2035			0.9123			0.7654

## Sheet: Supplementary Fig 12
	Supplementary Fig. 12a
	Temperatures	22°C		30°C			22°C		30°C
		OsMS1	OsMS1wenmin1	OsMS1	OsMS1wenmin1		GFP-OsMS1	GFP-OsMS1wenmin1	GFP-OsMS1	GFP-OsMS1wenmin1
		0.960889	0.332	1.00362	0.0312		1.0323	0.361	1.01475	0.026
		0.931954	0.28	0.973116	0.0249		0.957305	0.278	0.939295	0.037
		1.04387	0.287	0.937875	0.0267		1.13486	0.319	1.01917	0.028
	Mean	0.9789	0.2997	0.9715	0.0276		1.0415	0.3193	0.9911	0.0303
	s.e.m.	0.0335	0.0163	0.019	0.00187		0.0515	0.024	0.0259	0.0034
	P value		5.3x10-5		1x10-6			0.0002		3.3x10-6
	Supplementary Fig. 12b
	Temperatures	22°C		30°C
		GFP-OsMS1	GFP-OsMS1wenmin1	GFP-OsMS1	GFP-OsMS1wenmin1
		0.950172	0.346027	0.478565	0.032499
		0.903109	0.464361	0.283726	0.02757
		1.14672	0.494898	0.359645	0.042713
	Mean	1	0.4351	0.374	0.0343
	s.e.m.	0.0746	0.0454	0.0567	0.0045
	P value		0.0029	0.447	0.0039

## Sheet: Supplementary Fig 13
	Supplementary Fig. 13a
	Temperatures	22°C			30°C
		GFP-OsMS1	GFP-OsMS1wenmin1		GFP-OsMS1	GFP-OsMS1wenmin1
		35.5102	38.9749		38.4388	37.6632
		28.4585	33.8284		32.5701	34.63
		25.5429	26.7145		23.532	26.8681
	Mean	29.8372	33.1726		31.5137	33.0538
	s.e.m.	2.9587	3.5544		4.3355	3.2144
	P value		0.5107		0.7654	0.7895
			n.s.		n.s.	n.s.
	Supplementary Fig. 13b
		pOsMS1:OsMS1-GUS #1			pOsMS1:OsMS1wenmin1-GUS #1
	Temperatures	22°C	30°C		22°C	30°C
		0.869416	0.88258		0.894376	0.94547
		1.00512	1.1037		0.970424	1.07198
		1.12547	1.13998		1.16648	1.12177
	Mean	1	1.0421		1.0104	1.0464
	s.e.m.	0.074	0.0804		0.0811	0.0525
	P value		0.7197		0.9289	0.7283
			n.s.		n.s.	n.s.
	Supplementary Fig. 13c
		pOsMS1:OsMS1-GUS #2			pOsMS1:OsMS1wenmin1-GUS #2
	Temperatures	22°C	30°C		22°C	30°C
		0.818182	0.995772		1.25581	1.35729
		1.24313	1.03383		1.09725	0.995772
		0.938689	1.21776		0.767442	1.09725
	Mean	1	1.0825		1.0402	1.1501
	s.e.m.	0.1264	0.0685		0.1438	0.1077
	P value		0.5971		0.8441	0.5737
			n.s.		n.s.	n.s.
	Supplementary Fig. 13d
		pOsMS1:OsMS1-GUS #3			pOsMS1:OsMS1wenmin1-GUS #3
	Temperatures	22°C	30°C		22°C	30°C
		0.921053	0.931579		1.02105	1.15263
		1.12105	1.03158		0.889474	1.03684
		0.957895	1.11053		1.11579	0.863158
	Mean	1	1.0246		1.0088	1.0175
	s.e.m.	0.0615	0.0518		0.0656	0.0841
	P value		0.7751		0.927	0.8744
			n.s.		n.s.	n.s.

## Sheet: Supplementary Fig 15
	Supplementary Fig. 15b
		LCI
	Combinations	OsMS1-Nluc+Cluc-TDR	OsMS1-Nluc+Cluc	Nluc+Cluc-TDR	Nluc+Cluc
		3896	17	26	15
		2452	15	19	14
		2978	19	19	21
		5972	31	13	9
		4362	21	13	23
		6187	9	19	20
		4372	22	19	27
		5239	16	8	25
		4701	17	18	22
		4326	20	27	21
		2976	19	11	31
		3748	28	19	26
	Mean	4267.42	19.5	17.5833	21.1667
	s.e.m.	334.613	1.672	1.6212	1.766
	P value		1x10-10	1x10-10	1x10-10

## Sheet: Supplementary Fig 17
	Supplementary Fig. 17a
		S7			S8			S9			S10			S11
		ZJ1	ZJ1-wenmin1		ZJ1	ZJ1-wenmin1		ZJ1	ZJ1-wenmin1		ZJ1	ZJ1-wenmin1		ZJ1	ZJ1-wenmin1
		0.00827706	0.00557556		4.65893	4.03714		0.715323	0.694157		0.240371	0.158952		0.0364821	0.0275208
		0.00691207	0.00475392		4.28709	4.23785		0.777366	0.604299		0.183434	0.201195		0.0176197	0.0204276
		0.0101199	0.00893283		4.82323	4.44854		0.609909	0.621288		0.200731	0.141284		0.0270793	0.0248031
	Mean	0.0084	0.0064		4.5898	4.2412		0.7009	0.6399		0.2082	0.1671		0.0271	0.0243
	s.e.m.	0.0009	0.0013		0.1586	0.1188		0.0489	0.0276		0.0169	0.0178		0.0054	0.0021
	P value		0.2712			0.1533			0.3385			0.1692			0.6547

[truncated: 6 more sheets: Supplementary Fig 18, Supplementary Fig 19, Supplementary Fig 20, Supplementary Fig 21, Supplementary Fig 22, Supplementary Fig 24]
